# Supplementary material for: Harnessing Plasma Biomarkers to Predict Immunotherapy Outcomes in Hepatocellular Carcinoma: The Role of cfDNA, ctDNA, and Cytokines
Source: Int J Mol Sci. 2025 Mar 20;26(6):2794. doi: 10.3390/ijms26062794 (PMC11942713; doi:10.3390/ijms26062794)
Supplement: Supplementary file 1 [file ijms-26-02794-s001.zip]

Archive with 2 entries (2 files):
- Supplentary Table S1-S4.pdf
- Supplentary Table S3.xlsx
